# Supplementary material for: Trends in Heavy Metal Pollution in Agricultural Land Soils of Tropical Islands in China (2000–2024): A Case Study on Hainan Island
Source: Toxics. 2024 Dec 23;12(12):934. doi: 10.3390/toxics12120934 (PMC11728724; doi:10.3390/toxics12120934)
Supplement: Supplementary file 1 [file toxics-12-00934-s001.zip]

Archive with 1 entries (1 files):
- toxics-3371166-supplementary.pdf
